# Supplementary material for: Semiology Extraction and Machine Learning–Based Classification of Electronic Health Records for Patients With Epilepsy: Retrospective Analysis
Source: JMIR Med Inform. 2024 Oct 17;12:e57727. doi: 10.2196/57727 (PMC11501417; doi:10.2196/57727)
Supplement: Multimedia Appendix 3 [file medinform-v12-e57727-s003.xlsx]

## Sheet: sTable1
Supplymentary Table 1. Purpose,scope,language and users of WWECA
Purpose	The purpose of the ontology is to formally express relevant concepts related to epilepsy semiology in order to facilitate entity extraction from Chinese epilepsy history texts and the construction of clinical decision support tools.
Scope	The ontology should focus on epilepsy semiology.
Implementation language	Web Ontology Language (OWL)
Target users	The primary target users are epilepsy researchers with the aim of providing a shared bilingual resource to facilitate medical record-based epilepsy informatics research. Another group of target users is the health service providers working with patients with epilepsy, which could serve as a reference for a medical student learning and registration system.
	User 1 – Neurologist
	User 2 – Informatist
Intended uses	User 3 – Hospital administrators
	User 4 – Medical student
	User 5 – Research Assistant

## Sheet: sTable2
Supplymentary Table 2. Synonyms of Semiology
Semiology	Location	Synonyms
小便失禁		大小便障碍	大小便异常	小便不能控制	小便解于身上	解小便	小便障碍	尿便失禁	尿失禁	尿便障碍	二便障碍	二便失禁	二便障碍	两便失禁
大便失禁		大便不能控制	大小便障碍	大小便异常	二便障碍	二便失禁	二便障碍	尿便障碍	尿便失禁	两便失禁
双目凝视	眼	双眼上视	两眼注视向前不旋转	双眼球凝视	双眼向右凝视	双眼向右侧凝视	凝视	双目凝视	凝视前方	注视	双眼向右注视	双目上视	双眼瞪视	双目凝神	双眼凝神	眼球固定
愣神		发愣	愣住	眼神呆滞	呆愣	目光呆滞	发呆	呆立不动	表情呆滞	呆视	呆滞	双眼呆滞	楞神	双眼失神	双眼无神	眼神淡漠
强直		僵直	僵硬
紫绀		面色发青	口唇青紫	面色发青	脸色发青	面色青灰	面色发乌	紫绀	口唇发紫	面色发紫	口唇颜色发紫	嘴唇发紫	脸色发紫	口唇发黑	发绀
口部咬伤	口	口舌咬伤	口角咬伤	咬伤舌头	舌部咬伤	舌咬伤	舌头咬伤	唇咬伤	粘膜咬伤	紧咬下唇	口腔咬伤	口唇咬伤	舌尖咬伤	口咬伤	牙咬伤	黏膜咬伤	舌头及嘴唇咬破	咬破嘴唇	咬破唇舌	咬唇	舌出血	嘴唇咬出血	咬舌	嘴皮咬破	咬破舌头	舌尖咬破	口角流出粉色液体
流涎	口	吐口水	流清口水	口水增多	口吐清水	口角漏水	吐唾液
口吐白沫	口	呕吐白沫	口吐少量白沫	口吐白沫	口角白沫	吐白沫	口有白沫	口吐少许白沫	口周溢出少许白沫	口角泡沫	口吐泡沫	口吐白色泡沫	口吐少许泡沫	吐白泡泡
双眼上翻	眼	眼球上翻	眼睑上翻	眼上翻	眼睑向上翻	双眼向上翻	眼球短暂上翻	眼皮上翻	眼球上窜	翻白眼	双眼露白	双眼上窜	双眼翻白
牙关禁闭	口	牙关紧咬	咬牙	牙关咬紧	口猛烈闭合
痉挛
点头	头部
鬼脸	面
伸展
屈曲
握拳	手	双拳紧握	紧握双拳	双手紧握	握物
姿势异常
击剑姿势
肌张力异常		肌张力障碍
手足徐动	四肢
肌阵挛
眼部过度动作	眼	挤眉弄眼	快速眨眼	不自主眨眼	挤眼
持物掉落	手	持物不稳	手中持物落地	手中持物掉落	持物要掉落	持物落地	持物坠落	持物掉落	持物不会掉落	持物掉地	握持东西掉落	持筷不稳	持物坠地	持筷不能	持筷困难	手中东西掉落	手中东西落地	持物摆动	持物飞脱	筷子落地	掉筷子	筷子突然落地	筷子掉下	碗筷掉落	掉地	物体掉	物体掉落	物体掉地	掉落	手中物品脱落	物体落地
耸肩	肩
负性肌阵挛
阵挛		抽动	抖动	颤抖	抽搐	手抖	口角跳动
失张力
跌倒		摔倒	跌伤	跌到	摔倒在地	摔倒	晕倒	倒地	滑倒在地	猝倒	倾倒	昏倒	倒于地上	后倒
自动症
无目的走动		跑出去	随处走动	四处走动	不自主乱走	乱走动	自行走动	不自主走动	随意走动	无意识走动	不自主行走	自行外出	出门	乱跑	无目的行走	走路时无方向性	无意识行走	乱走	游走
口咽自动症	口
舔嘴唇	口	舔唇	舔舌
咂嘴	口
噘嘴	口	撅嘴	噜嘴
吹气	口
吐气	口
鼓腮	口
咀嚼	口	嚼东西
吞咽	口	吞口水	咽口水
手部自动症	手
摸索	手	摸索衣裳	摸索	不自主摸索	不自主到处摸索	不停摸索	乱翻衣物
抓握动作	手	抓取动作	乱抓	乱抓扯
解衣扣	手	解衣扣	解纽扣
搓手	手	搓丸样动作	揉搓	搓揉	搓捏
脱衣	手	解自己裤子	拽裤子	脱裤子	心率过速
穿衣	手	穿鞋子
转头	头部	头偏	头部自主转	头偏向一侧	头稍偏	头转动	头歪斜	头不自主偏转	头向左转	头偏转	头斜	头部反复左右转	头向左歪	扭头	头向右摆动	头偏向右	偏头	头转向	头右偏	摆头	头侧向右侧	转颈
原地转圈		身体转圈
过度运动
拍打	上肢	拍打下肢	拍打胸口	拍打大腿
晃动		挥动	摆动	舞动	乱舞	胡乱划圈	手舞足蹈
蹬腿	下肢	乱蹬	踢蹬	蹬足	蹬自行车样	蹬脚	乱踢	瞪踢
骨盆前倾	骨盆
动作终止		动作突然停止	停止手中活动	停止原有动作	停止活动	停止正在进行的动作	动作停止	停止正在做的事情	停止原有活动	动作减慢或停止	停止正在进行的活动	不能自主停止说话	活动停止	停止动作	行走停止	停止正在进行的事情	行动终止	动作停滞	动作中断	动作突然中断	言语中断	动作暂停	行为中止	动作中止	行为终止
痴笑		嗤笑	痴笑	傻笑	发笑	强笑
流泪		反复哭	大哭	哭泣	流眼泪
发声	口	发出“啊、啊”声	发出声响	发出“哦哦”声	嘴里发出“渣渣”声	喉部发出“嗯	发出叫声	发出“渣渣”声响	发出“哎哎”声	发出“啊”的声音	吼叫一声	吼叫	大喊一声	叫喊	喊叫一声	喊叫	大声喊叫	大喊大叫	高喊	乱喊	大声呼喊	大吼一声	大吼大叫	乱吼	大吼	喉中有声	发音	发生“咿呀”声音	大叫一声	尖叫	惊叫	大叫	乱叫	哭叫	狂叫	口中怪叫	叫人	惊声尖叫
自言自语	口	胡言乱语	无意义话语	喃喃自语	乱语	语言怪异	自发言语	言语行为表现异常	语言行为异常	重复言语	重复说	刻板言语	重复语言	重复单音	重复单词	乱说	说胡话	不停说话	不断言语	乱骂
先兆
感觉异常		异样感觉	感觉障碍	异样发作感觉
异物感
沉闷感
灼烧感
发凉感
闷胀感
坠落感
漂浮感
运动感
疼痛感		疼痛
视物错觉	眼
		视物放大
		视物呈双影	视物双影	视物多影
		视力模糊	视物不清
		视物摇晃	视物跳动
		闪光点
		双眼发黑	眼前一黑
听错觉
		声音遥远
幻觉
听幻觉		幻听
味幻觉
嗅幻觉		幻嗅	闻及特殊气味
视幻觉		幻视
上腹部不适	上腹部	胃肠道不适	胃部不适	胃气上升	胃气上冲	胃部有一股气流向上涌	胃气上涌感	胃气上涌	热气上升感	自觉一股热气	热气升腾	一股凉气从腹部往头部上窜
头痛	头部	头疼
头晕	头部	眩晕	头昏	视物旋转
出汗		大汗淋漓	大汗	出虚汗	汗出	冒大汗	无冷汗	多汗	汗水增多
血压升高
竖毛					抚摸	抚面
心悸		心慌	心率加快	心跳加快	心率过速
恶心		呕心欲吐
呕吐		干呕
面色苍白	面	脸色发白	脸色苍白	面色发白	脸色变白	面部发白	面唇发白	口唇发白
瞳孔扩大		瞳孔散大
恐慌感		惊吓感	惊恐	恐惧	恐慌	害怕
欣快感		欣快
愤怒感		发怒	易怒	易激怒	动怒	生气	易激惹	情绪激动	激惹	激动烦躁	浮躁	烦躁	易躁	暴躁	躁动	狂躁	急躁	愤怒
似曾相识感		似曾相识
似不相识感		陌生感	感似不相识	不真实感
意识受损		意识突然丧失	意识不清	失去意识	意识丧失	意识模糊	无意识	意识朦胧	意识欠清	意识完全丧失	意识恍惚	意识障碍
头脑空白		大脑空白	空白感	大脑一片空白
呼之不应		呼之无应答	呼叫不应	呼之无反应	呼之不答	呼之不能应	呼之不能应答	叫不醒	无法应答	对外界声音无反应	无回应	不能回应	问话不答	不能回答	不能应答	无对答	不予回应	没有反应
不能回忆		不能回忆	不可回忆	不能清晰回忆	不能对发作过程回忆	无回忆	无法回忆	无法回忆发作过程	不能完整回忆	不能立即回忆	不能完全回忆	不能记忆	记忆障碍	无记忆	无明确记忆	记忆模糊	记忆丧失	全然不知
无呼之不应		呼之有反应	呼之可答	呼之尚能应	呼之应答	呼之能应	呼之能应答	呼之可应	呼之睁眼	问话回应	呼之可应答	呼之可睁眼
能够回忆		可回忆发作过程	可以回忆	有记忆	知晓发作
疲乏		疲倦	疲惫	乏力	疲劳	困倦
行为异常		行为紊乱	行为怪异	行为改变	言行异常
闭眼	眼	双眼紧闭	紧闭双眼	双眼闭着	双眼闭合	眼闭	双目紧闭
瘫痪		偏瘫
